# Supplementary material for: Authentication of Argan (Argania spinosa L.) Oil Using Novel DNA-Based Approaches: Detection of Olive and Soybean Oils as Potential Adulterants
Source: Foods. 2022 Aug 18;11(16):2498. doi: 10.3390/foods11162498 (PMC9407626; doi:10.3390/foods11162498)
Supplement: Supplementary file 1 [file foods-11-02498-s001.zip]

Archive with 1 entries (1 files):
- foods-1837924-supplementary.pdf
